# Supplementary material for: The Electrophysiology of Basic Phrase Building
Source: PLoS One. 2016 Oct 6;11(10):e0158446. doi: 10.1371/journal.pone.0158446 (PMC5053407; doi:10.1371/journal.pone.0158446)
Supplement: S1 File — This file contains information describing the structure of the data contained in S4-S5. (TXT) [file pone.0158446.s003.txt]

The data consists of two zipped folders: rb_erps, which contains the data from the main experiment, and cb_erps, which contains the data from the N400 localizer. Each .erp file corresponds to a single subject, and contains the ERPs for all conditions of that experiment. .erp files can be read using ERPLAB, a MATLAB package that runs with EEGLAB.

For both cb and rb, the erps are the response recorded at the presentation of the second word

For cb_erps the condition codes are 'expected' for highly predictable words and 'unexpected' for unpredictable words. 

For rb_erps, the condition codes are 'list' for the list block, 'compose' for the compose block, 'nw' for the nonword condition, 'pw' for the pseudoword condition, and '2w' for the two-word condition
