# Supplementary material for: The Electrophysiology of Basic Phrase Building
Source: PLoS One. 2016 Oct 6;11(10):e0158446. doi: 10.1371/journal.pone.0158446 (PMC5053407; doi:10.1371/journal.pone.0158446)
Supplement: S2 File — This file contains the event-related potentials recorded in the N400 localizer task. (ZIP) [file pone.0158446.s004.zip]

Archive with 12 entries (12 files):
- catboat_S14.erp
- catboat_S18.erp
- catboat_S19.erp
- catboat_S21.erp
- catboat_S22.erp
- catboat_S23.erp
- catboat_S24.erp
- catboat_S25.erp
- catboat_S28.erp
- catboat_S29.erp
- catboat_S33.erp
- catboat_S34.erp
