# Supplementary material for: The Electrophysiology of Basic Phrase Building
Source: PLoS One. 2016 Oct 6;11(10):e0158446. doi: 10.1371/journal.pone.0158446 (PMC5053407; doi:10.1371/journal.pone.0158446)
Supplement: S3 File — This file contains the event-related potentials recorded in the main experiment. (ZIP) [file pone.0158446.s005.zip]

Archive with 19 entries (19 files):
- Redboat_S11.erp
- Redboat_S14.erp
- Redboat_S18.erp
- Redboat_S19.erp
- Redboat_S21.erp
- Redboat_S22.erp
- Redboat_S23.erp
- Redboat_S24.erp
- Redboat_S25.erp
- Redboat_S28.erp
- Redboat_S29.erp
- Redboat_S3.erp
- Redboat_S30.erp
- Redboat_S31.erp
- Redboat_S33.erp
- Redboat_S34.erp
- Redboat_S7.erp
- Redboat_S8.erp
- Redboat_S9.erp
